# Supplementary material for: Monkeypox virus: phylogenomics, host–pathogen interactome and mutational cascade
Source: Microb Genom. 2023 Apr 12;9(4):mgen000987. doi: 10.1099/mgen.0.000987 (PMC10210936; doi:10.1099/mgen.0.000987)
Supplement: Supplementary material 2 [file mgen-9-987-s002.xlsx]

## Sheet: Sheet1
Protein name	dn/dS	dS
95073_Protein_L5	4.25	0
95048_putative_FAD-linked_..	3.53	0
95022_DUT	2.83	1.26
95122_Resolvase_A22	1.77	0
95094_E8L	1.41	0.005
95039_CRMB	1.12	0.02
95045_Protein_E7	1.026	0.006
95116_Virion_membrane_prot..	0.83	0.002
95028_cytoplasmic protein	0.65	0.016
95065_N1pc-p60 superfaily protein	0.502	0.01
95136_CPXV166 protein	0.16	0.069
95050_Iev morphogenesis protein	0.12	0.014
95060_Protein_G3	0.081	0.51
95117_Virion_membrane_prot..	0.049	0.592
95104_A4L	0.046	0.012
95066_Assembly_protein_G7	0.043	0.581
95147_MPXV-gp150	0.03	0.34
95110_Major_core_protein_4..	0.029	0.517
95021_Protein_F1	0.02	1.15
95130_Protein_A26	0.019	1.69
95086_Late_protein_H7	0.018	0.57
95095_mRNA-decapping_prote..	0.004	0.423
95032_Protein_F12	0.0014	0.504
95051_Glutaredoxin-1	0	0.021
95108_VITF3S	0	0.004
95113_Virion_membrane_prot..	0	0.014
95034_Protein F14	0	0.04
95036_Protein F15	0	0.032
95031_Protein F11	-0.191	0.016
95085_TOP1	-0.28	0.008
95047_POL	-0.313	0.052
95123_VITF3L	-0.33	0.011
95084_H5R	-0.34	0.65
95058_NPH2	-0.36	0.006
95092_VETFS	-0.38	0.011
95068_Myristoylated_protei..	-0.411	0.019
95119_Protein_A19	-0.42	0.056
95129_A-type_inclusion_pro..	-0.42	0.016
95030_VPK2	-0.431	0.01
95120_Virion_membrane_prot..	-0.48	0.029
95059_Metalloendopeptidase..	-0.49	0.025
95062_Glutaredoxin-2	-0.49	0.025
95019_putative monoglyceride lipase	-0.53	0.009
95023_Kelch_repeat_protein..	-0.59	0.051
95063_Putative_nuclease_G5	-0.6	0.012
95029_Protein_F9	-0.66	0.027
95121_DNA_polymerase_proce..	-0.72	0.01
95097_NPH1	-0.79	0.013
95093_DNA-directed_RNA_pol..	-0.8	0.018
95055_I4L	-0.822	0.012
95067_VLTF1	-0.85	0.018
95087_mRNA-capping_enzyme_..	-0.923	0.016
95041_Protein_E3	-0.93	0.027
95040_Protein_E2	-0.94	0.017
95072_L4R	-1.011	0.017
95149_Copper-zinc superoxide dismutase	-1.07	0.041
95154_M137R	-1.076	0.041
95046_Protein_E8	-1.109	0.011
95082_H3L	-1.12	0.022
95026_CPXV053 protein	-1.13	0.03
95069_L1R	-1.27	0.012
95081_Protein_H2	-1.28	0.017
95164_Virulence protein	-1.3	0.017
95111_Protein_A11	-1.34	0.016
95099_Scaffold_protein_D13	-1.35	0.014
95089_Core_protein_D3	-1.38	0.022
95057_I7L	-1.42	0.012
95090_UNG	-1.43	0.017
95101_VLTF3	-1.49	0.022
95038_DNA-binding phosphoprotein	-1.6	0.019
95038_Phosphoprotein_F17	-1.608	0.0198
95037_Protein F16	-1.62	0.018
95143_CD47-like protein	-1.78	0.024
95042_DNA-directed RNA polymease	-1.86	0.027
95096_mRNA-decapping_prote..	-1.87	0.02
95103_Major_core_protein_4..	-2.08	0.019
95044_Protein_E6	-2.1	0.022
95080_H1L	-2.23	0.025
95115_Core_protein_A15	-2.34	0.018
95088_D2L	-2.58	0.018
95024_Ribonucleoside-dipho..	-3.03	0.023
95052_I1L	-3.09	0.032
95075_TK	-3.99	0.034
95056_Telomere-binding_pro..	-4.22	0.025
